# Supplementary material for: Alternative Hapten Design for Zearalenone Immunoreagent Generation
Source: Toxins (Basel). 2022 Mar 2;14(3):185. doi: 10.3390/toxins14030185 (PMC8953469; doi:10.3390/toxins14030185)
Supplement: Supplementary file 1 [file toxins-14-00185-s001.zip]

Archive with 1 entries (1 files):
- toxins-1605169-supplementary.pdf
